# Supplementary material for: New species of Teratolytta Semenov, 1894 from Turkey and a key to the females (Coleoptera Meloidae)
Source: Zookeys. 2016 Oct 19;(625):87–97. doi: 10.3897/zookeys.625.9545 (PMC5096364; doi:10.3897/zookeys.625.9545)
Supplement: XML Treatment for Teratolytta krejciki [file zookeys.625.9545-treatment1.xml]

<!DOCTYPE tp:taxon-treatment
  PUBLIC "-//TaxonX//DTD Taxonomic Treatment Publishing DTD v0 20100105//EN" "tax-treatment-NSO.dtd">
<tp:taxon-treatment xmlns:tp="http://www.plazi.org/taxpub"><tp:treatment-meta><kwd-group><label>Taxon classification</label><kwd><named-content content-type="kingdom">Animalia</named-content></kwd><kwd><named-content content-type="order">Coleoptera</named-content></kwd><kwd><named-content content-type="family">Meloidae</named-content></kwd></kwd-group><mixed-citation publication-type="journal"><person-group><name><surname>Bologna</surname><given-names>Marco A.</given-names></name><name><surname>Di Giulio</surname><given-names>Andrea</given-names></name></person-group><article-title>New species of <italic><tp:taxon-name><tp:taxon-name-part taxon-name-part-type="genus">Teratolytta</tp:taxon-name-part></tp:taxon-name></italic> Semenov, 1894 from Turkey and a key to the females (<tp:taxon-name><tp:taxon-name-part taxon-name-part-type="order">Coleoptera</tp:taxon-name-part></tp:taxon-name> <tp:taxon-name><tp:taxon-name-part taxon-name-part-type="family">Meloidae</tp:taxon-name-part></tp:taxon-name>)</article-title><source>Zookeys</source><day>19</day><month>10</month><year>2016</year><volume>2016</volume><issue>625</issue><fpage>87</fpage><lpage>97</lpage><pub-id pub-id-type="doi">10.3897/zookeys.625.9545</pub-id></mixed-citation></tp:treatment-meta><tp:nomenclature><tp:taxon-name>
            <tp:taxon-name-part taxon-name-part-type="genus">Teratolytta</tp:taxon-name-part>
            <tp:taxon-name-part taxon-name-part-type="species">krejciki</tp:taxon-name-part>
            <object-id xmlns:xlink="http://www.w3.org/1999/xlink" content-type="zoobank" xlink:type="simple">http://zoobank.org/FD38A467-B10F-4582-BE20-A53200E6568C</object-id>
          </tp:taxon-name><tp:taxon-status xmlns:xlink="http://www.w3.org/1999/xlink" xlink:type="simple">sp. n.</tp:taxon-status><xref ref-type="fig" rid="F1">Figs 1</xref><xref ref-type="fig" rid="F2">, 2</xref><xref ref-type="fig" rid="F3">, 3</xref></tp:nomenclature><tp:treatment-sec sec-type="type material" id="SECID0EZAAC"><title>Type material.</title><p>Holotype ♂ (S. Krejcik collection), labelled “26–27.6.2009; TR; Turkey, Pülümür, 2–7 km NW Pülümür, T. Tichny; 1550-2100 m; Tunceli”. A second label specifies “<italic><tp:taxon-name><tp:taxon-name-part taxon-name-part-type="genus">Teratolytta</tp:taxon-name-part></tp:taxon-name></italic> sp. det. Stanislav Krejcik 2011-2”. The holotype lacks the last right protarsomere.</p></tp:treatment-sec><tp:treatment-sec sec-type="type locality" id="SECID0EGBAC"><title>Type locality.</title><p>“2–7 km NW Pülümür, T. Tichny; 1550–2100 m”. Pülümür is a small village of the Tunceli vilayet (province), in the eastern Turkey, placed at base of the southern slope of the Pülümür geçidi (pass), along the Munzur dağları (range). This locality is characterized by subtermophilic pastures and sparse woodlands.</p><p>The single specimen was collected early in the morning in a sparsely vegetated flood zone just north of Pülümür village. Although this locality has a very rich fauna of blister beetles and we collected about 30 species of meloids, other attempts to collect further specimens of <italic><tp:taxon-name><tp:taxon-name-part taxon-name-part-type="genus">Teratolytta</tp:taxon-name-part> <tp:taxon-name-part taxon-name-part-type="species">krejciki</tp:taxon-name-part></tp:taxon-name></italic> in the same area during subsequent years (May, June) were not successful.</p></tp:treatment-sec><tp:treatment-sec sec-type="diagnosis" id="SECID0EXBAC"><title>Diagnosis.</title><p>Large sized and slender species (22 mm) (Figs <xref ref-type="fig" rid="F1">1</xref>, <xref ref-type="fig" rid="F2">2a</xref>) belonging to the Section I as defined by <xref ref-type="bibr" rid="B1">Bologna and Di Giulio (2006)</xref>. Body monochromatic metallic green, but legs red with metallic green coxa and black trochanter. Setation short, black on sides of pronotum and head, ventrally long and white. Head puncturation scattered, surface shiny. Sexual dimorphism not evaluable, female unknown. Male mesotibia not modified at apex but deeply curved on the apical half of inner side, and with micro-tubercles on external side. Male mesotarsomere I not modified and without modified black setae. Male metatrochanters triangularly elongate without modified apical setae; pro- and mesotibiae with two apical spurs, outer metatibial spur very large; protibiae only slightly curved. Parameres with robust apical lobes; aedeagus with two apical hooks greatly distanced to each other; endophallic hook slightly curved at apex.</p><fig id="F1" position="float" orientation="portrait"><label>Figure 1.</label><caption><p>
          <italic><tp:taxon-name><tp:taxon-name-part taxon-name-part-type="genus">Teratolytta</tp:taxon-name-part> <tp:taxon-name-part taxon-name-part-type="species">krejciki</tp:taxon-name-part></tp:taxon-name></italic> sp. n., habitus, male, dorsal view.</p></caption><graphic xmlns:xlink="http://www.w3.org/1999/xlink" xlink:href="zookeys-625-087-g001.jpg" position="float" orientation="portrait" xlink:type="simple" id="oo_107259.jpg"/></fig><fig id="F2" position="float" orientation="portrait"><label>Figures 2.</label><caption><p>
          <italic><tp:taxon-name><tp:taxon-name-part taxon-name-part-type="genus">Teratolytta</tp:taxon-name-part> <tp:taxon-name-part taxon-name-part-type="species">krejciki</tp:taxon-name-part></tp:taxon-name></italic> sp. n., male: <bold>a</bold> habitus lateral view <bold>b</bold> head, frontal view <bold>c</bold> tegmen and aedeagus, lateral view <bold>d</bold> tegmen and aedeagus, ventral view.</p></caption><graphic xmlns:xlink="http://www.w3.org/1999/xlink" xlink:href="zookeys-625-087-g002.jpg" position="float" orientation="portrait" xlink:type="simple" id="oo_107260.jpg"/></fig></tp:treatment-sec><tp:treatment-sec sec-type="description" id="SECID0E6DAC"><title>Description.</title><p>
            <italic>Body</italic> (coxae included) shiny metallic green (Figs <xref ref-type="fig" rid="F1">1</xref>, <xref ref-type="fig" rid="F2">2a–b</xref>), abdomen metallic cupreous with posterior margin of sterna strictly black (Fig. <xref ref-type="fig" rid="F3">3a</xref>) and last two urites metallic green; maxillary palpi orange-red as well as legs, but coxae metallic green and trochanters black; mouthparts black, antennae subopaque black. Setation dorsally very short, particularly on elytra, black and slightly longer on the pronotum sides, genae and mouthparts. Modified setae of male last abdominal urite black. Body length (apex of mandibles to apex of elytra) 21.70 mm; head maximum width 3.74 mm; pronotum length 2.77 mm, width 3.25 mm; elytral greatest width at posterior third 5.46 mm. <italic>Head</italic> short subtrapezoidal (Fig. <xref ref-type="fig" rid="F2">2b</xref>), distinctly wider than long, maximum width at temples; sides of head obliquely narrowed from base to eyes; frons transversely depressed before the suture, convex in the middle and slightly depressed at level of the posterior margin of eyes; mandibles short, robust and curved; temples convex without postocular depression; clypeus convex; labrum slightly depressed and slightly emarginated at fore margin, with moderately deep scattered punctures, surface between punctures shiny; frontal suture almost straight; maxillary and labial palpomeres slender; last maxillary palpomeres longer than penultimate; antennae extending to basal third of elytra (Fig. <xref ref-type="fig" rid="F1">1</xref>, <xref ref-type="fig" rid="F2">2a</xref>); antennomere I about twice as long as II, subequal to III; III–X elongate, cylindrical; III slightly longer than the following; XI 1.5 times as long <!--PageBreak-->as X, cylindrical, narrowing in the apical third; antennomeres I-III with longer black setae. <italic>Pronotum</italic> (Fig. <xref ref-type="fig" rid="F1">1</xref>) shortly transverse, almost hexagonal, maximal width at middle, wider than long slightly depressed longitudinally in middle, slightly depressed transversally along the base; pronotal punctures as on head or slightly sparser laterally. Scutellum wide, subquadrate, with round and slightly depressed apex. Elytra elongate, feebly convex, narrowly rounded at apex, with vague traces of venation, uniformly rugose, setation extremely short. <italic>Metasternum</italic> without tubercles (Fig. <xref ref-type="fig" rid="F3">3a</xref>). Tibiae of all legs with two spurs, both slender and pointed on pro- and mesotibiae (Fig. <xref ref-type="fig" rid="F3">3b</xref>); spurs of metatibiae robust, the inner pointed, the outer very large, subtruncate apically; male tibiae of all legs cylindrical, not modified at apex, with simple setation and with spiniform and obtuse mixed tubercles on external side, mesotibiae without supplementary spine-like brush of setae, greatly curved on inner side in the posterior half (Fig. <xref ref-type="fig" rid="F3">3b</xref>), metatibiae slightly curved on inner side; male mesotarsomere not modified (Fig. <xref ref-type="fig" rid="F3">3b</xref>), tarsomere II not modified, with regular setae; male metatrochanters simple, triangularly elongate without modified apical setae (Fig. <xref ref-type="fig" rid="F3">3a</xref>). Last visible sternite of male abdomen emarginated, with modified apical setae on both sides, shorter than the entire sternite. <italic>Parameres</italic> (Fig. <xref ref-type="fig" rid="F2">2c–d</xref>) robust and with robust apical lobes; aedeagus with two <!--PageBreak-->apical hooks, distinctly distanced, different in shape and size, distal one smaller than proximal one (Fig. <xref ref-type="fig" rid="F2">2c</xref>); endophallus hook straight, acutely and shortly curved apically.</p><fig id="F3" position="float" orientation="portrait"><label>Figures 3.</label><caption><p>
          <italic><tp:taxon-name><tp:taxon-name-part taxon-name-part-type="genus">Teratolytta</tp:taxon-name-part> <tp:taxon-name-part taxon-name-part-type="species">krejciki</tp:taxon-name-part></tp:taxon-name></italic> sp. n., male: <bold>a</bold> metasternum and metatrochanters <bold>b</bold> mesotibiae and mesotarsomeres.</p></caption><graphic xmlns:xlink="http://www.w3.org/1999/xlink" xlink:href="zookeys-625-087-g003.jpg" position="float" orientation="portrait" xlink:type="simple" id="oo_107261.jpg"/></fig></tp:treatment-sec><tp:treatment-sec sec-type="etymology" id="SECID0EGHAC"><title>Etymology.</title><p>The new species is named after Stanislav (Standa) Krejčík, an active Czeck entomologist and excellent photographer, very interested in blister beetles, who, after recognizing the novelty of this <italic><tp:taxon-name><tp:taxon-name-part taxon-name-part-type="genus">Teratolytta</tp:taxon-name-part></tp:taxon-name></italic>, kindly sent us the single specimen of this new species with some nice photos (Figs <xref ref-type="fig" rid="F1">1</xref>, <xref ref-type="fig" rid="F2">2</xref>, <xref ref-type="fig" rid="F3">3a</xref>).</p></tp:treatment-sec><tp:treatment-sec sec-type="Taxonomic remarks" id="SECID0E6HAC"><title>Taxonomic remarks.</title><p>According to <xref ref-type="bibr" rid="B1">Bologna and Di Giulio (2006)</xref> two sections are recognized in the genus, based on the absence (section I), or presence (section II) of two tubercles on metasternum, just posterior to the base of the middle legs. <italic><tp:taxon-name><tp:taxon-name-part taxon-name-part-type="genus">Teratolytta</tp:taxon-name-part> <tp:taxon-name-part taxon-name-part-type="species">krejciki</tp:taxon-name-part></tp:taxon-name></italic> clearly belongs to section I due to certain male symplesiomorphic features such as lack of tubercles on metasternum and presence of two spurs on pro- and mesotibiae. This species is immediately distinct from <italic><tp:taxon-name><tp:taxon-name-part taxon-name-part-type="genus">Teratolytta</tp:taxon-name-part> <tp:taxon-name-part taxon-name-part-type="species">gentilis</tp:taxon-name-part></tp:taxon-name></italic> group because mesotibiae and mesotarsomeres are not modified, and from <italic><tp:taxon-name><tp:taxon-name-part taxon-name-part-type="genus">Teratolytta</tp:taxon-name-part> <tp:taxon-name-part taxon-name-part-type="species">pilosella</tp:taxon-name-part></tp:taxon-name></italic> group by lack of depression on males genae. It differs from <italic><tp:taxon-name><tp:taxon-name-part taxon-name-part-type="genus">Teratolytta</tp:taxon-name-part> <tp:taxon-name-part taxon-name-part-type="species">klapperichi</tp:taxon-name-part></tp:taxon-name></italic> group because of the presence of two pro- and mesotibial slender spurs and two big aedeagal hooks, and from <italic><tp:taxon-name><tp:taxon-name-part taxon-name-part-type="genus">Teratolytta</tp:taxon-name-part> <tp:taxon-name-part taxon-name-part-type="species">kaszabi</tp:taxon-name-part></tp:taxon-name></italic> group because of the distanced aedeagal hooks.</p><p>The new species does not shows any peculiar modification on male mesotibiae, mesotarsomeres, metathorax, which are present in several <italic><tp:taxon-name><tp:taxon-name-part taxon-name-part-type="genus">Teratolytta</tp:taxon-name-part></tp:taxon-name></italic> species (<xref ref-type="bibr" rid="B1">Bologna and Di Giulio 2006</xref>), a condition similar to <italic><tp:taxon-name><tp:taxon-name-part taxon-name-part-type="genus">Teratolytta</tp:taxon-name-part> <tp:taxon-name-part taxon-name-part-type="species">carlae</tp:taxon-name-part></tp:taxon-name></italic>, but this last species greatly differs from <italic><tp:taxon-name><tp:taxon-name-part taxon-name-part-type="genus">Teratolytta</tp:taxon-name-part> <tp:taxon-name-part taxon-name-part-type="species">krejciki</tp:taxon-name-part></tp:taxon-name></italic> at least because of the following features: smaller size and stout body shape; body colour, metallic blue or metallic green with a cupreous stripe; aedeagal hooks both at apex and smaller.</p></tp:treatment-sec><ref-list><ref id="B1"><mixed-citation xmlns:xlink="http://www.w3.org/1999/xlink" xlink:type="simple">
          <person-group><name name-style="western"><surname>Bologna</surname><given-names>MA</given-names></name><name name-style="western"><surname>Di Giulio</surname><given-names>A</given-names></name></person-group> (<year>2006</year>) <article-title>Revision of the genus <italic><tp:taxon-name><tp:taxon-name-part taxon-name-part-type="genus">Teratolytta</tp:taxon-name-part></tp:taxon-name></italic> (<tp:taxon-name><tp:taxon-name-part taxon-name-part-type="order">Coleoptera</tp:taxon-name-part></tp:taxon-name>: <tp:taxon-name><tp:taxon-name-part taxon-name-part-type="family">Meloidae</tp:taxon-name-part></tp:taxon-name>).</article-title> <source>European Journal of Entomology</source> <volume>103</volume>: <fpage>137</fpage>–<lpage>161</lpage>. doi: <ext-link xlink:type="simple" ext-link-type="doi" xlink:href="10.14411/eje.2006.019">10.14411/eje.2006.019</ext-link></mixed-citation></ref></ref-list></tp:taxon-treatment>
