# Supplementary material for: New species of Teratolytta Semenov, 1894 from Turkey and a key to the females (Coleoptera Meloidae)
Source: Zookeys. 2016 Oct 19;(625):87–97. doi: 10.3897/zookeys.625.9545 (PMC5096364; doi:10.3897/zookeys.625.9545)
Supplement: XML Treatment for Teratolytta [file zookeys.625.9545-treatment2.xml]

<!DOCTYPE tp:taxon-treatment
  PUBLIC "-//TaxonX//DTD Taxonomic Treatment Publishing DTD v0 20100105//EN" "tax-treatment-NSO.dtd">
<tp:taxon-treatment xmlns:tp="http://www.plazi.org/taxpub"><tp:treatment-meta><kwd-group><label>Taxon classification</label><kwd><named-content content-type="kingdom">Animalia</named-content></kwd><kwd><named-content content-type="order">Coleoptera</named-content></kwd><kwd><named-content content-type="family">Meloidae</named-content></kwd></kwd-group><mixed-citation publication-type="journal"><person-group><name><surname>Bologna</surname><given-names>Marco A.</given-names></name><name><surname>Di Giulio</surname><given-names>Andrea</given-names></name></person-group><article-title>New species of <italic><tp:taxon-name><tp:taxon-name-part taxon-name-part-type="genus">Teratolytta</tp:taxon-name-part></tp:taxon-name></italic> Semenov, 1894 from Turkey and a key to the females (<tp:taxon-name><tp:taxon-name-part taxon-name-part-type="order">Coleoptera</tp:taxon-name-part></tp:taxon-name> <tp:taxon-name><tp:taxon-name-part taxon-name-part-type="family">Meloidae</tp:taxon-name-part></tp:taxon-name>)</article-title><source>Zookeys</source><day>19</day><month>10</month><year>2016</year><volume>2016</volume><issue>625</issue><fpage>87</fpage><lpage>97</lpage><pub-id pub-id-type="doi">10.3897/zookeys.625.9545</pub-id></mixed-citation></tp:treatment-meta><tp:nomenclature><tp:taxon-name>
            <tp:taxon-name-part taxon-name-part-type="genus">Teratolytta</tp:taxon-name-part>
          </tp:taxon-name><tp:taxon-authority>sp. A (possible new species related to Teratolytta carlae Bologna, 2006)</tp:taxon-authority><xref ref-type="fig" rid="F4">Fig. 4a</xref><!--PageBreak--><!--PageBreak--></tp:nomenclature><tp:treatment-sec sec-type="material" id="SECID0EKMAC"><title>Material examined.</title><p>1 ♀ (M.A. Bologna collection), labelled “Turkey 12. Gümüṣhane, 14 km N Kelkit, 6 km N Ülüpinar, <named-content xmlns:xlink="http://www.w3.org/1999/xlink" content-type="dwc:verbatimCoordinates" xlink:type="simple"><named-content content-type="geo-json" specific-use="{&#34;type&#34;:&#34;Point&#34;,&#34;coordinates&#34;:[39.284700,40.153300]}" id="NCID0ETMAC" xlink:type="simple">40.1533N -39.2847E</named-content></named-content>, 1850–2150 m, 28.6.2013, M.A. Bologna, P. Rapuzzi &amp; P. Audisio” (by pitfall traps positioned 30 days before).</p><p>This locality is placed on the southern slope of the eastern Pontus range, in a submesophilic mountain habitat, characterized by a mosaic of <italic><tp:taxon-name><tp:taxon-name-part taxon-name-part-type="genus">Quercus</tp:taxon-name-part></tp:taxon-name></italic> woodlands and pastures, with <italic><tp:taxon-name><tp:taxon-name-part taxon-name-part-type="genus">Crataegus</tp:taxon-name-part></tp:taxon-name></italic> and other <tp:taxon-name><tp:taxon-name-part taxon-name-part-type="family">Rosaceae</tp:taxon-name-part></tp:taxon-name> in the ecotonal borders.</p></tp:treatment-sec><tp:treatment-sec sec-type="description" id="SECID0ENNAC"><title>Diagnostic characters and comparative analysis.</title><p>Middle sized species (Fig. <xref ref-type="fig" rid="F4">4a</xref>), length 17 mm; body integument metallic green but head, pronotum (except base, which is green), one very wide longitudinal stripe along each elytron, meso- and metathoracic sternites and abdominal sternites metallic cupreous; clypeus, labrum, mandibles and antennae black; maxillary and labial palpomeres respectively light and dark red-orange, last maxillary palpomere black at apex; legs red-orange, but coxae, trochanters, apex of femurs and base of tibiae black.</p><fig id="F4" position="float" orientation="portrait"><label>Figure 4.</label><caption><p>Females of the genus <italic><tp:taxon-name><tp:taxon-name-part taxon-name-part-type="genus">Teratolytta</tp:taxon-name-part></tp:taxon-name></italic>: <bold>a</bold> <italic><tp:taxon-name><tp:taxon-name-part taxon-name-part-type="genus">Teratolytta</tp:taxon-name-part></tp:taxon-name></italic> sp. A (sp. n. ?) <bold>b</bold> <italic><tp:taxon-name><tp:taxon-name-part taxon-name-part-type="genus">Teratolytta</tp:taxon-name-part> <tp:taxon-name-part taxon-name-part-type="species">carlae</tp:taxon-name-part></tp:taxon-name></italic> <bold>c</bold> <italic><tp:taxon-name><tp:taxon-name-part taxon-name-part-type="genus">Teratolytta</tp:taxon-name-part> <tp:taxon-name-part taxon-name-part-type="species">dives</tp:taxon-name-part></tp:taxon-name></italic>, striped phenotype <bold>d</bold> <italic><tp:taxon-name><tp:taxon-name-part taxon-name-part-type="genus">Teratolytta</tp:taxon-name-part> <tp:taxon-name-part taxon-name-part-type="species">dives</tp:taxon-name-part></tp:taxon-name></italic>, unicoloured phenotype <bold>e</bold> <italic><tp:taxon-name><tp:taxon-name-part taxon-name-part-type="genus">Teratolytta</tp:taxon-name-part> <tp:taxon-name-part taxon-name-part-type="species">eylandti</tp:taxon-name-part></tp:taxon-name></italic> <bold>f</bold> <italic><tp:taxon-name><tp:taxon-name-part taxon-name-part-type="genus">Teratolytta</tp:taxon-name-part> <tp:taxon-name-part taxon-name-part-type="species">flavipes</tp:taxon-name-part></tp:taxon-name></italic> <bold>g</bold> <italic><tp:taxon-name><tp:taxon-name-part taxon-name-part-type="genus">Teratolytta</tp:taxon-name-part> <tp:taxon-name-part taxon-name-part-type="species">gentilis</tp:taxon-name-part></tp:taxon-name></italic>, typical phenotype <bold>h</bold> <italic><tp:taxon-name><tp:taxon-name-part taxon-name-part-type="genus">Teratolytta</tp:taxon-name-part> <tp:taxon-name-part taxon-name-part-type="species">gentilis</tp:taxon-name-part></tp:taxon-name></italic>, blue phenotype <bold>i</bold> <italic><tp:taxon-name><tp:taxon-name-part taxon-name-part-type="genus">Teratolytta</tp:taxon-name-part> <tp:taxon-name-part taxon-name-part-type="species">kaszabi</tp:taxon-name-part></tp:taxon-name></italic> <bold>j</bold> <italic><tp:taxon-name><tp:taxon-name-part taxon-name-part-type="genus">Teratolytta</tp:taxon-name-part> <tp:taxon-name-part taxon-name-part-type="species">klapperichi</tp:taxon-name-part></tp:taxon-name></italic> <bold>k</bold> <italic><tp:taxon-name><tp:taxon-name-part taxon-name-part-type="genus">Teratolytta</tp:taxon-name-part> <tp:taxon-name-part taxon-name-part-type="species">monticola</tp:taxon-name-part></tp:taxon-name></italic> <bold>l</bold> <italic><tp:taxon-name><tp:taxon-name-part taxon-name-part-type="genus">Teratolytta</tp:taxon-name-part> <tp:taxon-name-part taxon-name-part-type="species">optabilis</tp:taxon-name-part></tp:taxon-name></italic> <bold>m</bold> <italic><tp:taxon-name><tp:taxon-name-part taxon-name-part-type="genus">Teratolytta</tp:taxon-name-part> <tp:taxon-name-part taxon-name-part-type="species">pilosella</tp:taxon-name-part></tp:taxon-name></italic> <bold>n</bold> <italic><tp:taxon-name><tp:taxon-name-part taxon-name-part-type="genus">Teratolytta</tp:taxon-name-part> <tp:taxon-name-part taxon-name-part-type="species">taurica</tp:taxon-name-part></tp:taxon-name></italic> <bold>o</bold> <italic><tp:taxon-name><tp:taxon-name-part taxon-name-part-type="genus">Teratolytta</tp:taxon-name-part> <tp:taxon-name-part taxon-name-part-type="species">vanensis</tp:taxon-name-part></tp:taxon-name></italic>. Scale bars 2 mm.</p></caption><graphic xmlns:xlink="http://www.w3.org/1999/xlink" xlink:href="zookeys-625-087-g004.jpg" position="float" orientation="portrait" xlink:type="simple" id="oo_107262.jpg"/></fig><p>
            <italic>Head</italic> transversely trapezoidal, with dense and deep punctures, slightly depressed in front; black elongate setae on temples. Antennae short (Fig. <xref ref-type="fig" rid="F4">4a</xref>), extending to or a little beyond the base of pronotum; antennomeres short, particularly V-VII. <italic>Pronotum</italic> transversely subexagonal (Fig. <xref ref-type="fig" rid="F4">4a</xref>), maximal width just anterior to the middle, sides <!--PageBreak-->subrounded in the basal half; in the middle with a slight mid-longitudinal depression; punctures slightly sparser than on head. Scutellum subrectangular, rounded at apex, with long black setae particularly on sides. Elytra weakly convex only on the basal third, subrugose, with long whitish setae, denser posteriorly and on lateral margins. <!--PageBreak-->Ventral side with dense and long whitish setation. <italic>Legs</italic> not modified; tibiae straight; all legs with two tibial spurs, fore and middle slender, posterior spurs spatuliform, external spur wider; claws distinctly curved.</p><p>The single female does not correspond to any described species and possibly represents a new undescribed species. We prefer not to describe it and wait for the discovery of the male.</p><p>Six other species in both Section I and II have a cupreous longitudinal stripe on the elytra: (a) <italic><tp:taxon-name><tp:taxon-name-part taxon-name-part-type="genus">Teratolytta</tp:taxon-name-part> <tp:taxon-name-part taxon-name-part-type="species">carlae</tp:taxon-name-part></tp:taxon-name></italic> Bologna, 2006 (Fig. <xref ref-type="fig" rid="F4">4b</xref>); <italic><tp:taxon-name><tp:taxon-name-part taxon-name-part-type="genus">Teratolytta</tp:taxon-name-part> <tp:taxon-name-part taxon-name-part-type="species">kaszabi</tp:taxon-name-part></tp:taxon-name></italic> Kryzhanovskij, 1959 (Fig. <xref ref-type="fig" rid="F4">4i</xref>); <italic><tp:taxon-name><tp:taxon-name-part taxon-name-part-type="genus">Teratolytta</tp:taxon-name-part> <tp:taxon-name-part taxon-name-part-type="species">regina</tp:taxon-name-part></tp:taxon-name></italic> Kaszab, 1958; (b) <italic><tp:taxon-name><tp:taxon-name-part taxon-name-part-type="genus">Teratolytta</tp:taxon-name-part> <tp:taxon-name-part taxon-name-part-type="species">dives</tp:taxon-name-part></tp:taxon-name></italic> (Brullé, 1832) (Fig. <xref ref-type="fig" rid="F4">4c</xref>), <italic><tp:taxon-name><tp:taxon-name-part taxon-name-part-type="genus">Teratolytta</tp:taxon-name-part> <tp:taxon-name-part taxon-name-part-type="species">tricolor</tp:taxon-name-part></tp:taxon-name></italic> (Haag-Rutenberg, 1880), <italic><tp:taxon-name><tp:taxon-name-part taxon-name-part-type="genus">Teratolytta</tp:taxon-name-part> <tp:taxon-name-part taxon-name-part-type="species">vanensis</tp:taxon-name-part></tp:taxon-name></italic> Kaszab, 1968 (Fig. <xref ref-type="fig" rid="F4">4o</xref>). Species A differs from the species in Section II because it has a narrower cupreous elytral stripe, metallic green head and pronotum, distinctly longer antennae, extending to the fore third of elytra, more slender and elongate antennomeres V-VII. Moreover in <italic><tp:taxon-name><tp:taxon-name-part taxon-name-part-type="genus">Teratolytta</tp:taxon-name-part> <tp:taxon-name-part taxon-name-part-type="species">dives</tp:taxon-name-part></tp:taxon-name></italic> and <italic><tp:taxon-name><tp:taxon-name-part taxon-name-part-type="genus">Teratolytta</tp:taxon-name-part> <tp:taxon-name-part taxon-name-part-type="species">tricolor</tp:taxon-name-part></tp:taxon-name></italic> the pronotum is wider in front, slightly concave, not rounded with whitish setae and head and pronotum punctures are bigger. Due to the more expanded black coloration of knees and black setation on pronotum and head, the probable new species is more similar to <italic><tp:taxon-name><tp:taxon-name-part taxon-name-part-type="genus">Teratolytta</tp:taxon-name-part> <tp:taxon-name-part taxon-name-part-type="species">vanensis</tp:taxon-name-part></tp:taxon-name></italic>, which differs by its notably smaller size, narrower pronotum and distinctly longer antennae.</p><p>Comparing this new <italic><tp:taxon-name><tp:taxon-name-part taxon-name-part-type="genus">Teratolytta</tp:taxon-name-part></tp:taxon-name></italic> species with other striped species of Section I, <italic><tp:taxon-name><tp:taxon-name-part taxon-name-part-type="genus">Teratolytta</tp:taxon-name-part> <tp:taxon-name-part taxon-name-part-type="species">kaszabi</tp:taxon-name-part></tp:taxon-name></italic> and <italic><tp:taxon-name><tp:taxon-name-part taxon-name-part-type="genus">Teratolytta</tp:taxon-name-part> <tp:taxon-name-part taxon-name-part-type="species">regina</tp:taxon-name-part></tp:taxon-name></italic>, have slightly longer antennae, similar body size and both are distributed in Central Asia. Moreover, <italic><tp:taxon-name><tp:taxon-name-part taxon-name-part-type="genus">Teratolytta</tp:taxon-name-part> <tp:taxon-name-part taxon-name-part-type="species">kaszabi</tp:taxon-name-part></tp:taxon-name></italic> has red unicolour knees and more hexagonal and narrower pronotum. The probable new species is similar to <italic><tp:taxon-name><tp:taxon-name-part taxon-name-part-type="genus">Teratolytta</tp:taxon-name-part> <tp:taxon-name-part taxon-name-part-type="species">carlae</tp:taxon-name-part></tp:taxon-name></italic> in colour of setae on head and pronotum, colour of knees and body and the length of antennae, but differs by smaller size, less slender body, and slightly widened posterior portion of elytra . The striped form in <italic><tp:taxon-name><tp:taxon-name-part taxon-name-part-type="genus">Teratolytta</tp:taxon-name-part> <tp:taxon-name-part taxon-name-part-type="species">carlae</tp:taxon-name-part></tp:taxon-name></italic> is a variant and other specimens are uniformly blue.</p></tp:treatment-sec></tp:taxon-treatment>
