# Supplementary material for: New species of Teratolytta Semenov, 1894 from Turkey and a key to the females (Coleoptera Meloidae)
Source: Zookeys. 2016 Oct 19;(625):87–97. doi: 10.3897/zookeys.625.9545 (PMC5096364; doi:10.3897/zookeys.625.9545)
Supplement: XML Treatment for Teratolytta gentilis [file zookeys.625.9545-treatment3.xml]

<!DOCTYPE tp:taxon-treatment
  PUBLIC "-//TaxonX//DTD Taxonomic Treatment Publishing DTD v0 20100105//EN" "tax-treatment-NSO.dtd">
<tp:taxon-treatment xmlns:tp="http://www.plazi.org/taxpub"><tp:treatment-meta><kwd-group><label>Taxon classification</label><kwd><named-content content-type="kingdom">Animalia</named-content></kwd><kwd><named-content content-type="order">Coleoptera</named-content></kwd><kwd><named-content content-type="family">Meloidae</named-content></kwd></kwd-group><mixed-citation publication-type="journal"><person-group><name><surname>Bologna</surname><given-names>Marco A.</given-names></name><name><surname>Di Giulio</surname><given-names>Andrea</given-names></name></person-group><article-title>New species of <italic><tp:taxon-name><tp:taxon-name-part taxon-name-part-type="genus">Teratolytta</tp:taxon-name-part></tp:taxon-name></italic> Semenov, 1894 from Turkey and a key to the females (<tp:taxon-name><tp:taxon-name-part taxon-name-part-type="order">Coleoptera</tp:taxon-name-part></tp:taxon-name> <tp:taxon-name><tp:taxon-name-part taxon-name-part-type="family">Meloidae</tp:taxon-name-part></tp:taxon-name>)</article-title><source>Zookeys</source><day>19</day><month>10</month><year>2016</year><volume>2016</volume><issue>625</issue><fpage>87</fpage><lpage>97</lpage><pub-id pub-id-type="doi">10.3897/zookeys.625.9545</pub-id></mixed-citation></tp:treatment-meta><tp:nomenclature><tp:taxon-name>
            <tp:taxon-name-part taxon-name-part-type="genus">Teratolytta</tp:taxon-name-part>
            <tp:taxon-name-part taxon-name-part-type="species">gentilis</tp:taxon-name-part>
          </tp:taxon-name><tp:taxon-authority>(Frivaldszky, 1877)</tp:taxon-authority><xref ref-type="fig" rid="F4">Fig. 4g–h</xref></tp:nomenclature><tp:treatment-sec sec-type="New records" id="SECID0E5KAE"><title>New records.</title><p>(Eğirdir) Yukangökdere, <named-content xmlns:xlink="http://www.w3.org/1999/xlink" content-type="dwc:verbatimCoordinates" xlink:type="simple"><named-content content-type="geo-json" specific-use="{&#34;type&#34;:&#34;Point&#34;,&#34;coordinates&#34;:[30.498990,37.429640]}" id="NCID0EHLAE" xlink:type="simple">37.42964N, -30.49899E</named-content></named-content>, Kasnak forest, window-trap 17, Hollow <italic><tp:taxon-name><tp:taxon-name-part taxon-name-part-type="genus">Quercus</tp:taxon-name-part></tp:taxon-name></italic>, 17.5.2007, N. Jonsson &amp; M. Avci (Konya), Güneyyurt Km 2 SE, 1.6.2011, F, Angelini (Antalya) Akseki, 1500 m, 22.5.1997, P. Rapuzzi. All specimens are housed at the M. A. Bologna collection (University Roma Tre).</p><p>These new records improve the distribution of this Anatolian species in southern Turkey and confirm a doubtful record from Antalya province cited by <xref ref-type="bibr" rid="B1">Bologna and Di Giulio (2006)</xref>.</p></tp:treatment-sec><tp:treatment-sec><!--Section generated to contain objects referenced in tp:taxon-treatment.--><fig id="F4" position="float" orientation="portrait"><label>Figure 4.</label><caption><p>Females of the genus <italic><tp:taxon-name><tp:taxon-name-part taxon-name-part-type="genus">Teratolytta</tp:taxon-name-part></tp:taxon-name></italic>: <bold>a</bold> <italic><tp:taxon-name><tp:taxon-name-part taxon-name-part-type="genus">Teratolytta</tp:taxon-name-part></tp:taxon-name></italic> sp. A (sp. n. ?) <bold>b</bold> <italic><tp:taxon-name><tp:taxon-name-part taxon-name-part-type="genus">Teratolytta</tp:taxon-name-part> <tp:taxon-name-part taxon-name-part-type="species">carlae</tp:taxon-name-part></tp:taxon-name></italic> <bold>c</bold> <italic><tp:taxon-name><tp:taxon-name-part taxon-name-part-type="genus">Teratolytta</tp:taxon-name-part> <tp:taxon-name-part taxon-name-part-type="species">dives</tp:taxon-name-part></tp:taxon-name></italic>, striped phenotype <bold>d</bold> <italic><tp:taxon-name><tp:taxon-name-part taxon-name-part-type="genus">Teratolytta</tp:taxon-name-part> <tp:taxon-name-part taxon-name-part-type="species">dives</tp:taxon-name-part></tp:taxon-name></italic>, unicoloured phenotype <bold>e</bold> <italic><tp:taxon-name><tp:taxon-name-part taxon-name-part-type="genus">Teratolytta</tp:taxon-name-part> <tp:taxon-name-part taxon-name-part-type="species">eylandti</tp:taxon-name-part></tp:taxon-name></italic> <bold>f</bold> <italic><tp:taxon-name><tp:taxon-name-part taxon-name-part-type="genus">Teratolytta</tp:taxon-name-part> <tp:taxon-name-part taxon-name-part-type="species">flavipes</tp:taxon-name-part></tp:taxon-name></italic> <bold>g</bold> <italic><tp:taxon-name><tp:taxon-name-part taxon-name-part-type="genus">Teratolytta</tp:taxon-name-part> <tp:taxon-name-part taxon-name-part-type="species">gentilis</tp:taxon-name-part></tp:taxon-name></italic>, typical phenotype <bold>h</bold> <italic><tp:taxon-name><tp:taxon-name-part taxon-name-part-type="genus">Teratolytta</tp:taxon-name-part> <tp:taxon-name-part taxon-name-part-type="species">gentilis</tp:taxon-name-part></tp:taxon-name></italic>, blue phenotype <bold>i</bold> <italic><tp:taxon-name><tp:taxon-name-part taxon-name-part-type="genus">Teratolytta</tp:taxon-name-part> <tp:taxon-name-part taxon-name-part-type="species">kaszabi</tp:taxon-name-part></tp:taxon-name></italic> <bold>j</bold> <italic><tp:taxon-name><tp:taxon-name-part taxon-name-part-type="genus">Teratolytta</tp:taxon-name-part> <tp:taxon-name-part taxon-name-part-type="species">klapperichi</tp:taxon-name-part></tp:taxon-name></italic> <bold>k</bold> <italic><tp:taxon-name><tp:taxon-name-part taxon-name-part-type="genus">Teratolytta</tp:taxon-name-part> <tp:taxon-name-part taxon-name-part-type="species">monticola</tp:taxon-name-part></tp:taxon-name></italic> <bold>l</bold> <italic><tp:taxon-name><tp:taxon-name-part taxon-name-part-type="genus">Teratolytta</tp:taxon-name-part> <tp:taxon-name-part taxon-name-part-type="species">optabilis</tp:taxon-name-part></tp:taxon-name></italic> <bold>m</bold> <italic><tp:taxon-name><tp:taxon-name-part taxon-name-part-type="genus">Teratolytta</tp:taxon-name-part> <tp:taxon-name-part taxon-name-part-type="species">pilosella</tp:taxon-name-part></tp:taxon-name></italic> <bold>n</bold> <italic><tp:taxon-name><tp:taxon-name-part taxon-name-part-type="genus">Teratolytta</tp:taxon-name-part> <tp:taxon-name-part taxon-name-part-type="species">taurica</tp:taxon-name-part></tp:taxon-name></italic> <bold>o</bold> <italic><tp:taxon-name><tp:taxon-name-part taxon-name-part-type="genus">Teratolytta</tp:taxon-name-part> <tp:taxon-name-part taxon-name-part-type="species">vanensis</tp:taxon-name-part></tp:taxon-name></italic>. Scale bars 2 mm.</p></caption><graphic xmlns:xlink="http://www.w3.org/1999/xlink" xlink:href="zookeys-625-087-g004.jpg" position="float" orientation="portrait" xlink:type="simple" id="oo_107262.jpg"/></fig></tp:treatment-sec><ref-list><ref id="B1"><mixed-citation xmlns:xlink="http://www.w3.org/1999/xlink" xlink:type="simple">
          <person-group><name name-style="western"><surname>Bologna</surname><given-names>MA</given-names></name><name name-style="western"><surname>Di Giulio</surname><given-names>A</given-names></name></person-group> (<year>2006</year>) <article-title>Revision of the genus <italic><tp:taxon-name><tp:taxon-name-part taxon-name-part-type="genus">Teratolytta</tp:taxon-name-part></tp:taxon-name></italic> (<tp:taxon-name><tp:taxon-name-part taxon-name-part-type="order">Coleoptera</tp:taxon-name-part></tp:taxon-name>: <tp:taxon-name><tp:taxon-name-part taxon-name-part-type="family">Meloidae</tp:taxon-name-part></tp:taxon-name>).</article-title> <source>European Journal of Entomology</source> <volume>103</volume>: <fpage>137</fpage>–<lpage>161</lpage>. doi: <ext-link xlink:type="simple" ext-link-type="doi" xlink:href="10.14411/eje.2006.019">10.14411/eje.2006.019</ext-link></mixed-citation></ref></ref-list></tp:taxon-treatment>
